# Supplementary material for: Design, Synthesis, and Anti-PVY Biological Activity of 1,3,5-Triazine Derivatives Containing Piperazine Structure
Source: Int J Mol Sci. 2023 May 5;24(9):8280. doi: 10.3390/ijms24098280 (PMC10179359; doi:10.3390/ijms24098280)
Supplement: Supplementary file 1 [file ijms-24-08280-s001.zip]

Archive with 1 entries (1 files):
- ijms-2368779-supplementary.pdf
